# Supplementary material for: Dabigatran Acylglucuronide, the Major Metabolite of Dabigatran, Shows a Weaker Anticoagulant Effect than Dabigatran
Source: Pharmaceutics. 2022 Jan 22;14(2):257. doi: 10.3390/pharmaceutics14020257 (PMC8875894; doi:10.3390/pharmaceutics14020257)
Supplement: Supplementary file 1 [file pharmaceutics-14-00257-s001.zip]

Archive with 1 entries (1 files):
- pharmaceutics-1514907-supplementary.pdf
